# Supplementary material for: Prominin 1 and Tweety Homology 1 both induce extracellular vesicle formation
Source: eLife. 2024 Aug 13;13:e100061. doi: 10.7554/eLife.100061 (PMC11405016; doi:10.7554/eLife.100061)
Supplement: Figure 1—source data 1. [file elife-100061-fig1-data1.zip]

Archive with 5 entries (5 files):
- Figure 1-source data 1/Fig1B_022224-mockvprom 2024.02.22_13.39.42_Ch+Marker.jpg
- Figure 1-source data 1/Fig1C_20230904-wt prom1 ac133 2023.09.06_11.25.01_Ch+Marker.jpg
- Figure 1-source data 1/Fig1D_230719-pngaseBcholnorm-aStrep 2023.07.19_13.06.36_Ch+Marker.jpg
- Figure 1-source data 1/Fig1H_left_220722-prompcdh-antiStrep 2022.07.22_12.06.01_Ch+Marker.jpg
- Figure 1-source data 1/Fig1H_right_220722-prompcdh-antiFlag 2022.07.22_12.08.49_Ch+Marker.jpg
