# Supplementary material for: Prominin 1 and Tweety Homology 1 both induce extracellular vesicle formation
Source: eLife. 2024 Aug 13;13:e100061. doi: 10.7554/eLife.100061 (PMC11405016; doi:10.7554/eLife.100061)
Supplement: Figure 1—figure supplement 1—source data 1. [file elife-100061-fig1-figsupp1-data1.zip]

Archive with 2 entries (2 files):
- Figure 1-figure supplement 1-source data 1/1A_230719-timaFinal-aStrep 2023.07.19_13.35.20_Ch+Marker.jpg
- Figure 1-figure supplement 1-source data 1/1B_IMG_4174.jpg
