# Supplementary material for: Prominin 1 and Tweety Homology 1 both induce extracellular vesicle formation
Source: eLife. 2024 Aug 13;13:e100061. doi: 10.7554/eLife.100061 (PMC11405016; doi:10.7554/eLife.100061)
Supplement: Figure 1—figure supplement 1—source data 2. [file elife-100061-fig1-figsupp1-data2.zip]

Archive with 2 entries (2 files):
- Figure 1-figure supplement 1-source data 2/1A_WITH_RED_BOX_labeled.png
- Figure 1-figure supplement 1-source data 2/1B_WITH_RED_BOX_labeled.png
