# Supplementary material for: Prominin 1 and Tweety Homology 1 both induce extracellular vesicle formation
Source: eLife. 2024 Aug 13;13:e100061. doi: 10.7554/eLife.100061 (PMC11405016; doi:10.7554/eLife.100061)
Supplement: Figure 2—figure supplement 4—source data 1. [file elife-100061-fig2-figsupp4-data1.zip]

Archive with 20 entries (19 files):
- Figure 2ΓÇöfigure supplement 4ΓÇösource data 1/
- __MACOSX/._Figure 2ΓÇöfigure supplement 4ΓÇösource data 1
- Figure 2ΓÇöfigure supplement 4ΓÇösource data 1/panel1_rep2_021924-bel-mutants-1B 2024.02.19_13.59.01_Ch+Marker.jpg
- __MACOSX/Figure 2ΓÇöfigure supplement 4ΓÇösource data 1/._panel1_rep2_021924-bel-mutants-1B 2024.02.19_13.59.01_Ch+Marker.jpg
- Figure 2ΓÇöfigure supplement 4ΓÇösource data 1/panel1_rep1_021924-bel-mutants-1A 2024.02.19_14.09.59_Ch+Marker.jpg
- __MACOSX/Figure 2ΓÇöfigure supplement 4ΓÇösource data 1/._panel1_rep1_021924-bel-mutants-1A 2024.02.19_14.09.59_Ch+Marker.jpg
- Figure 2ΓÇöfigure supplement 4ΓÇösource data 1/panel3_rep3_021924-bel-mutants-3c 2024.02.19_15.14.02_Ch+Marker.jpg
- __MACOSX/Figure 2ΓÇöfigure supplement 4ΓÇösource data 1/._panel3_rep3_021924-bel-mutants-3c 2024.02.19_15.14.02_Ch+Marker.jpg
- Figure 2ΓÇöfigure supplement 4ΓÇösource data 1/panel1_rep3_021924-bel-mutants-1C 2024.02.19_13.41.18_Ch+Marker.jpg
- __MACOSX/Figure 2ΓÇöfigure supplement 4ΓÇösource data 1/._panel1_rep3_021924-bel-mutants-1C 2024.02.19_13.41.18_Ch+Marker.jpg
- Figure 2ΓÇöfigure supplement 4ΓÇösource data 1/panel3_rep1_021924-bel-mutants-3A 2024.02.19_15.43.12_Ch+Marker.jpg
- __MACOSX/Figure 2ΓÇöfigure supplement 4ΓÇösource data 1/._panel3_rep1_021924-bel-mutants-3A 2024.02.19_15.43.12_Ch+Marker.jpg
- Figure 2ΓÇöfigure supplement 4ΓÇösource data 1/panel3_rep2_021924-bel-mutants-3B 2024.02.19_15.30.42_Ch+Marker.jpg
- __MACOSX/Figure 2ΓÇöfigure supplement 4ΓÇösource data 1/._panel3_rep2_021924-bel-mutants-3B 2024.02.19_15.30.42_Ch+Marker.jpg
- Figure 2ΓÇöfigure supplement 4ΓÇösource data 1/panel2_rep3_021924-bel-mutants-2C 2024.02.19_14.23.00_Ch+Marker.jpg
- __MACOSX/Figure 2ΓÇöfigure supplement 4ΓÇösource data 1/._panel2_rep3_021924-bel-mutants-2C 2024.02.19_14.23.00_Ch+Marker.jpg
- Figure 2ΓÇöfigure supplement 4ΓÇösource data 1/panel2_rep2_021924-bel-mutants-2B 2024.02.19_14.39.26_Ch+Marker.jpg
- __MACOSX/Figure 2ΓÇöfigure supplement 4ΓÇösource data 1/._panel2_rep2_021924-bel-mutants-2B 2024.02.19_14.39.26_Ch+Marker.jpg
- Figure 2ΓÇöfigure supplement 4ΓÇösource data 1/panel2_rep1_021924-bel-mutants-2A 2024.02.19_14.53.44_Ch+Marker.jpg
- __MACOSX/Figure 2ΓÇöfigure supplement 4ΓÇösource data 1/._panel2_rep1_021924-bel-mutants-2A 2024.02.19_14.53.44_Ch+Marker.jpg
