# Supplementary material for: Prominin 1 and Tweety Homology 1 both induce extracellular vesicle formation
Source: eLife. 2024 Aug 13;13:e100061. doi: 10.7554/eLife.100061 (PMC11405016; doi:10.7554/eLife.100061)
Supplement: Figure 2—figure supplement 4—source data 2. [file elife-100061-fig2-figsupp4-data2.zip]

Archive with 20 entries (19 files):
- Figure 2ΓÇöfigure supplement 4ΓÇösource data 2/
- __MACOSX/._Figure 2ΓÇöfigure supplement 4ΓÇösource data 2
- Figure 2ΓÇöfigure supplement 4ΓÇösource data 2/panel1_rep3_fig_WITH_RED_BOX_labeled.png
- __MACOSX/Figure 2ΓÇöfigure supplement 4ΓÇösource data 2/._panel1_rep3_fig_WITH_RED_BOX_labeled.png
- Figure 2ΓÇöfigure supplement 4ΓÇösource data 2/panel3_rep3_fig_WITH_RED_BOX_labeled.png
- __MACOSX/Figure 2ΓÇöfigure supplement 4ΓÇösource data 2/._panel3_rep3_fig_WITH_RED_BOX_labeled.png
- Figure 2ΓÇöfigure supplement 4ΓÇösource data 2/panel2_rep3_fig_WITH_RED_BOX_labeled.png
- __MACOSX/Figure 2ΓÇöfigure supplement 4ΓÇösource data 2/._panel2_rep3_fig_WITH_RED_BOX_labeled.png
- Figure 2ΓÇöfigure supplement 4ΓÇösource data 2/panel2_rep2_fig_WITH_RED_BOX_labeled.png
- __MACOSX/Figure 2ΓÇöfigure supplement 4ΓÇösource data 2/._panel2_rep2_fig_WITH_RED_BOX_labeled.png
- Figure 2ΓÇöfigure supplement 4ΓÇösource data 2/panel2_rep1_fig_WITH_RED_BOX_labeled.png
- __MACOSX/Figure 2ΓÇöfigure supplement 4ΓÇösource data 2/._panel2_rep1_fig_WITH_RED_BOX_labeled.png
- Figure 2ΓÇöfigure supplement 4ΓÇösource data 2/panel3_rep2_fig_WITH_RED_BOX_labeled.png
- __MACOSX/Figure 2ΓÇöfigure supplement 4ΓÇösource data 2/._panel3_rep2_fig_WITH_RED_BOX_labeled.png
- Figure 2ΓÇöfigure supplement 4ΓÇösource data 2/panel1_rep1_fig_WITH_RED_BOX_labeled.png
- __MACOSX/Figure 2ΓÇöfigure supplement 4ΓÇösource data 2/._panel1_rep1_fig_WITH_RED_BOX_labeled.png
- Figure 2ΓÇöfigure supplement 4ΓÇösource data 2/panel3_rep1_fig_WITH_RED_BOX_labeled.png
- __MACOSX/Figure 2ΓÇöfigure supplement 4ΓÇösource data 2/._panel3_rep1_fig_WITH_RED_BOX_labeled.png
- Figure 2ΓÇöfigure supplement 4ΓÇösource data 2/panel1_rep2_fig_WITH_RED_BOX_labeled.png
- __MACOSX/Figure 2ΓÇöfigure supplement 4ΓÇösource data 2/._panel1_rep2_fig_WITH_RED_BOX_labeled.png
