# Supplementary material for: Prominin 1 and Tweety Homology 1 both induce extracellular vesicle formation
Source: eLife. 2024 Aug 13;13:e100061. doi: 10.7554/eLife.100061 (PMC11405016; doi:10.7554/eLife.100061)
Supplement: Figure 3—source data 1. [file elife-100061-fig3-data1.zip]

Archive with 4 entries (4 files):
- Figure 3-source data 1/Fig3C_022224-promvttyh 2024.02.22_13.24.44_Ch+Marker.jpg
- Figure 3-source data 1/Fig3J_bottom_230630-ttyh-a 2023.06.30_12.41.02_Ch+Marker.jpg
- Figure 3-source data 1/Fig3J_top_wt prom1-b bel 230816 2023.08.16_16.14.52_Ch+Marker.jpg
- Figure 3-source data 1/Fig3K_20230921-promttyh c 2023.09.21_15.01.18_Ch+Marker.jpg
