# Supplementary material for: Prominin 1 and Tweety Homology 1 both induce extracellular vesicle formation
Source: eLife. 2024 Aug 13;13:e100061. doi: 10.7554/eLife.100061 (PMC11405016; doi:10.7554/eLife.100061)
Supplement: Figure 3—source data 2. [file elife-100061-fig3-data2.zip]

Archive with 4 entries (4 files):
- Figure 3-source data 2/Fig3C_WITH_RED_BOX_labeled.png
- Figure 3-source data 2/Fig3J_bottom_WITH_RED_BOX_labeled.png
- Figure 3-source data 2/Fig3J_top_WITH_RED_BOX_labeled.png
- Figure 3-source data 2/Fig3K_WITH_RED_BOX_labeled.png
