# Supplementary material for: Prominin 1 and Tweety Homology 1 both induce extracellular vesicle formation
Source: eLife. 2024 Aug 13;13:e100061. doi: 10.7554/eLife.100061 (PMC11405016; doi:10.7554/eLife.100061)
Supplement: Figure 3—figure supplement 1—source data 1. [file elife-100061-fig3-figsupp1-data1.zip]

Archive with 2 entries (2 files):
- Figure 3-figure supplement 1-source data 1/Fig1B_left_240214-norm2 2024.02.14_11.32.39_Ch+Marker.jpg
- Figure 3-figure supplement 1-source data 1/Fig1B_right_240214-norm1 2024.02.14_11.21.07_Ch+Marker.jpg
